# Supplementary material for: Iodine Content of Wild and Farmed Seafood and Its Estimated Contribution to UK Dietary Iodine Intake
Source: Nutrients. 2021 Dec 31;14(1):195. doi: 10.3390/nu14010195 (PMC8747335; doi:10.3390/nu14010195)
Supplement: Supplementary file 1 [file nutrients-14-00195-s001.zip]

Archive with 1 entries (1 files):
- nutrients-1523346-supplementary-done.pdf
